# Supplementary material for: Task sharing for increasing access to obstetric ultrasonography: a formative qualitative study of nurse-led scanning with telemedicine review in Kenya
Source: Oxf Open Digit Health. 2024 Aug 28;2:oqae037. doi: 10.1093/oodh/oqae037 (PMC11932403; doi:10.1093/oodh/oqae037)
Supplement: Appendix_1_Interview_Guides_oqae037 [file Appendix_1_Interview_Guides_oqae037.xlsx]

## Sheet: Beneficiary Mothers-FGDs
FGD Mothers (2 groups, each with 3-6 mothers)
Demographics
Age group
18-25
25-35
35-45
45-55
55 and above
Number of Previous Pregnancies
Interview
1.Have you had another ultrasound scan done for you when pregnant before? Yes or No (If YES, then explain how many of them you did and eventually why)
2. If No, which kind of barriers did you find? (financial, social, cultural...)
3. If Yes, at which trimester of the pregnancy? Probe for reason
4. In your opinion, what is the value/ benefit of an ultrasound scan during pregnancy?
5. What problems or difficulties have you had in the past when trying to get a pregnancy ultrasound scan?
6. What are the benefits of having an early scan?
7. What challenges do mothers face in cases where a complication is detected by the scan?
8. From your experience, how would you compare the pregnancy ultrasound scans done by the SonoMobile team and those done elsewhere? (Probe on price, accessibility, availability, time, quality etc.)
9. What challenges have you experienced with the nurse led ultrasound service as currently offered by the program? Probe on price, accessibility, availability, time, quality, staff etc
10. Please rate the overall quality of the service you received under the SonoMobile project?
a) Excellent b) Good c) Average d) Fair e) Poor
11. Are you aware of any arrangements within your hospital for the referral of pregnant mothers to higher levels of care for ultrasound scans in cases where the SonoMobile nurse is unable to handle the case? (Probe for details where available on referral plans, destinations, communication etc.
12. What improvements would you suggest to ensure successful/ effective ultrasound service delivery by the nurse sonographers?

## Sheet: Project Nurses
Tranied Nurses (3)
Demographics
Age group
18-25
25-35
35-45
45-55
55 and above
Gender (M/F)
Years of professional experience
Professional qualifications
Training
1. Briefly describe your role in the sonomobile project?
2. How would you describe your overall experience with the sonomobile project?
3. What in your words were the objectives of the training that you received?
4. Would you say the training met its objectives? And why?
a. Probe: Were there any challenges that you faced?
5. What do you think changed for you as a nurse after receiving the training?
a. Probe for changes in knowledge of obstetric ultrasound: Do they have enough knowledge about USG to conduct the scan?
b. Probe for changes in skills in performing obstetric ultrasound for review by a remote sonographer: Are they able to generate good quality images for review by a sonographer?
6. Besides the initial training, what other support might be needed for nurses to conduct point of care obstetric ultrasound scans?
7. What challenges did you face with the training as it is currently designed?
8. How, if possible, would this training of nurses for remote obstetric ultrasound services be improved?
9. How has the COVID-19 pandemic affected the training and service delivery under the SonoMobile project?
Task Shifting
The sonomobile project involves nurses who do the scans, and remote sonographers, who review the images and deliver a report.
Are your responsibilities as a trainee clear after the training? YES NO (Explain your response)
How does this new role, in conducting ultrasound scans in pregnancy, fit with what nurses currently do in maternal health?
How does this new role, of reviewing and reporting ultrasound scans conducted by nurses, fit with what sonographers currently do in maternal health?
How does this split in roles affect the wider maternal health services (e.g. referral, specialist care) and how they are conducted?
How does the provision of obstetric ultrasound scans by nurses fit into the wider context of maternal and newborn care in Kenya?
Scale Up
1. Do you imagine this new service being mainstreamed in the future? If yes, how do you imagine this happening?
2. What challenges do you see in scaling nurse-led obstetric ultrasound services?
a. Probe on technological challenges (probe, tablet, software)
b. Probe on operational challenges (training, scheduling, coordination)
c. Probe on policy/regulatory challenges (pricing, permissions)
3. What improvements would you suggest to the project as it currently exists?

## Sheet: Project Sonographer
Sonographer
Demographics
Age group
18-25
25-35
35-45
45-55
55 and above
Gender (M/F)
Years of professional experience
Professional qualifications
Training
1. Briefly describe your role in the sonomobile project?
2. How would you describe your overall experience with the sonomobile project?
3. What in your words were the objectives of the training of the nurses in this project?
4. Would you say the training and the project met their intended objectives? And why?
a. Probe: Were there any challenges that you faced?
5. What do you think changed in the nurses with the training in the project?
a. Probe for changes in knowledge of obstetric ultrasound: Do they have enough knowledge about USG to conduct the scan?
b. Probe for changes in skills in performing obstetric ultrasound for review by a remote sonographer: Are they able to generate good quality images for review by a sonographer?
6. Besides the initial training, what other support might be needed for nurses to conduct quality point of care obstetric ultrasound scans?
7. How, if possible, would you improve the training of nurses for remote obstetric ultrasound services?
8. What aspects of the service would you recommend for improvement? Why? How?
9. How has the COVID-19 pandemic affected the service delivery under the SonoMobile project?
Task Shifting
The sonomobile project involves nurses who do the scans, and remote sonographers, who review the images and deliver a report.
1. Are the responsibilities of the trainee nurses clear after the training? YES NO (Explain your response)
2. How does this new role, in conducting ultrasound scans in pregnancy, fit with what nurses currently do in maternal health?
3. How does this new role, of reviewing and reporting ultrasound scans conducted by nurses, fit with what sonographers currently do in maternal health?
4. How does this split in roles affect the wider maternal health services (e.g. referral, specialist care) and how they are conducted?
5. How does the provision of obstetric ultrasound scans by nurses fit into the wider context of maternal and newborn care in Kenya?
Scale Up
1. Do you imagine this new service being mainstreamed in the future? If yes, how do you imagine this happening?
2. What challenges do you see in scaling nurse-led obstetric ultrasound services?
a. Probe on technological challenges (probe, tablet, software)
b. Probe on operational challenges (training, scheduling, coordination)
c. Probe on policy/regulatory challenges (pricing, permissions)
3. What improvements would you suggest to the project as it currently exists?

## Sheet: Facility Administrators
Facility Administrators (5 Facilities-Baba Dogo, Jamii Kipawa, Mwangaza, Uzima & Redeemed)
Demographics
Age group
18-25
25-35
35-45
45-55
55 and above
Gender (M/F)
Years of professional experience
Professional qualifications
Interview
1. Can you describe your role in the sonomobile project?
2. How would you describe your overall experience with the services provided under the sonomobile project?
3. In your opinion, what is the value/ benefit of an ultrasound scan during pregnancy?
4. What are the benefits of having an early scan?
5. What factors do you think influence the time (of pregnancy) when patients get an ultrasound scan?
Why do you think fewer mothers get ultrasound scans in their first trimester?
6. What problems or difficulties have pregnant mothers at your facility had in the past when trying to get a pregnancy ultrasound scan?
7. What challenges do mothers face in cases where a complication is detected by the scan?
8. From your experience, how would you compare the pregnancy ultrasound scans done by the SonoMobile team and those done elsewhere? (Probe on price, accessibility, availability, time, quality etc.)
9. From your experience with the trainee nurse sonographers, would you say the training of nurses in obstetric ultrasonography met its objective of building capacity for obstetric ultrasonography? Briefly Explain
10. Knowledge: Do you think the trainee nurses have adequate knowledge on obstetric ultrasonography?
Probe: Do they have enough knowledge about USG to conduct the scan?
11. Skills: Do you think the nurse trainees have adequate skills to perform obstetric ultrasounds?
Probe: Are they able to generate good quality images for review by a sonographer?
12. Are referral systems available and clear within your facility for pregnancy imaging cases beyond the trainee’s capacity?
13. What regulations/ policies guide the practice of nurse sonographers once trained?
14. Which institution would be best placed to offer oversight and regulation for this new role/ cadre?
15. During your partnership, did you observe any challenges with the nurses’ training as it is currently designed?
16. Do you have any suggestions on how to improve the training program? Explore for details
17. What other challenges have you experienced with the nurse led ultrasound service as currently offered by the program? Probe on price, accessibility, availability, time, quality, staff etc
18. What improvements would you suggest to ensure successful/ effective ultrasound service delivery by the nurse sonographers?

## Sheet: Project Administrator
Sonographer
Demographics
Age group
18-25
25-35
35-45
45-55
55 and above
Gender (M/F)
Years of professional experience
Professional qualifications
Training
1. Briefly describe your role in the sonomobile project?
2. How would you describe your overall experience with the sonomobile project?
3. What in your words were the objectives of the training of the nurses in this project?
4. Would you say the training and the project met their intended objectives? And why?
a. Probe: Were there any challenges that you faced?
5. What do you think changed in the nurses with the training in the project?
a. Probe for changes in knowledge of obstetric ultrasound: Do they have enough knowledge about USG to conduct the scan?
b. Probe for changes in skills in performing obstetric ultrasound for review by a remote sonographer: Are they able to generate good quality images for review by a sonographer?
6. Besides the initial training, what other support might be needed for nurses to conduct quality point of care obstetric ultrasound scans?
7. How, if possible, would you improve the training of nurses for remote obstetric ultrasound services?
8. What aspects of the service would you recommend for improvement? Why? How?
9. How has the COVID-19 pandemic affected the service delivery under the SonoMobile project?
Task Shifting
The sonomobile project involves nurses who do the scans, and remote sonographers, who review the images and deliver a report.
1. Are the responsibilities of the trainee nurses clear after the training? YES NO (Explain your response)
2. How does this new role, in conducting ultrasound scans in pregnancy, fit with what nurses currently do in maternal health?
3. How does this new role, of reviewing and reporting ultrasound scans conducted by nurses, fit with what sonographers currently do in maternal health?
4. How does this split in roles affect the wider maternal health services (e.g. referral, specialist care) and how they are conducted?
5. How does the provision of obstetric ultrasound scans by nurses fit into the wider context of maternal and newborn care in Kenya?
6. How can they best integrate within the existing healthcare roles/ cadres in the Kenyan Context? (Probe for regulation, recognition, training, collaboration etc).
Scale Up
1. Do you imagine this new service being mainstreamed in the future? If yes, how do you imagine this happening?
2. What challenges do you see in scaling nurse-led obstetric ultrasound services?
a. Probe on technological challenges (probe, tablet, software)
b. Probe on operational challenges (training, scheduling, coordination)
c. Probe on policy/regulatory challenges (pricing, permissions)
3. What improvements would you suggest to the project as it currently exists?
a. Probe on technological opportunities (probe, tablet, software)
b. Probe on operational opportunities (training, scheduling, coordination)
c. Probe on policy/regulatory opportunities (pricing, permissions)

## Sheet: QA Team
QA Team
Demographics
Age group
18-25
25-35
35-45
45-55
55 and above
Gender (M/F)
Years of professional experience
Professional qualifications
a. Training
1. Briefly describe your role in the sonomobile project?
2. How would you describe your overall experience with the sonomobile project?
3. What in your words were the objectives of the training of the nurses in this project?
4. Would you say the training and the project met their intended objectives?
And why?
Probe: Were there any challenges that you faced?
5. What do you think changed in the nurses with the training in the project?
Probe for changes in knowledge of obstetric ultrasound: Do they have enough knowledge about Ultrasonography to conduct the scan?
Probe for changes in skills in performing obstetric ultrasound for review by a remote sonographer: Are they able to generate good quality images for review by a sonographer?
6. Besides the initial training, what other support might be needed for nurses to conduct quality point of care obstetric ultrasound scans?
7. How, if possible, would you improve the training of nurses for remote obstetric ultrasound services?
8. What aspects of the quality assurance of the service would you recommend for improvement? Why? How?
9. How has the COVID-19 pandemic affected the Quality Assurance and service delivery under the SonoMobile project?
b. Task Shifting
The sonomobile project involves nurses who do the scans, and remote sonographers, who review the images and deliver a report.
1. How does this new role, in conducting ultrasound scans in pregnancy, fit with what nurses currently do in maternal health?
2. How does this new role, of reviewing and reporting ultrasound scans conducted by nurses, fit with what sonographers currently do in maternal health?
3. How does this split in roles affect the wider maternal health services (e.g. referral, specialist care) and how they are conducted?
d. Scale Up
Do you imagine this new service being mainstreamed in the future? If yes, how do you imagine this happening?
What challenges do you see in scaling nurse-led obstetric ultrasound services?
Probe on technological challenges (probe, tablet, software)
Probe on operational challenges (training, scheduling, coordination, supervision, QA)
Probe on policy/regulatory challenges (pricing, permissions)
What improvements would you suggest to the project as it currently exists?

## Sheet: Professional Assoc
Briefly describe your role in delivery of obstetric care to the Kenyan patient.
Have you been involved in the management, delivery or evaluation of task shifting of health services? Yes / No (Please explain your response)
Would you consider a targeted point of care obstetric ultrasound training for nurse midwives to be adequate for them to offer quality obstetric scans? Yes, No (Probe for reasons e.g curriculum, qualification, etc)
What would you consider as essential for such a training to be adequate and legitimate in the Kenyan setting?
What value, if any, would you expect from nurse-led point of care obstetric ultrasound services?
What challenges, if any, would you expect from nurse-led point of care obstetric ultrasound services?
What challenges, if any, would you expect from large scale nurse-led point of care obstetric ultrasound services if they were coupled to remote reporting (teleradiology) by sonographers?
How does this new role, in conducting ultrasound scans in pregnancy, fit with what nurses currently do in maternal health?
How does this new role, of reviewing and reporting ultrasound scans conducted by nurses, fit with what sonographers currently do in maternal health?
How does this split in roles affect the wider maternal health services (e.g. referral, specialist care) and how they are conducted?
How can they best integrate within the existinIg healthcare roles/ cadres in the Kenyan Context? (Probe for regulation, recognition, training, collaboration etc).
Which institution would be best placed to offer oversight and regulation for:
a. this new role/ cadre?
b. Teleradiology/ telemedicine?
13. What policies/ regulations are in place for oversight of:
a. this new role/ cadre?
b. Teleradiology/ telemedicine?
14. What would you recommend to ensure successful implementation of nurse led obstetric ultrasonography in Kenya?

## Sheet: Trainer
Interview Guide: Nurse Trainer
a. Demographics
Age group
18-25
25-35
35-45
45-55
55 and above
Gender (M/F)
Years of professional experience
Professional qualifications
b. Training
Can you describe your role in the sonomobile project?
How would you describe your overall experience with the sonomobile project?
What in your words were the objectives of the training that you provided?
Would you say your training met its objectives? And why?
Probe: Were there any challenges that you faced?
What do you think changed in the nurses with the training?
Probe for changes in knowledge of obstetric ultrasound
Probe for changes in skills in performing obstetric ultrasound for review by a remote sonographer
Besides the initial training, what other support might be needed for nurses to conduct obstetric ultrasound scans?
How, if possible, would you improve the training or nurses for remote obstetric ultrasound services?
How has the COVID-19 pandemic affected the training and service delivery under the SonoMobile project?
c. Task Shifting
The sonomobile project involves nurses who do the scans, and remote sonographers, who review the images and deliver a report.
Are the responsibilities of the trainee clear after the training? YES NO (Explain your response)
How does this new role, in conducting ultrasound scans in pregnancy, fit with what nurses currently do in maternal health?
How does this new role, of reviewing and reporting ultrasound scans conducted by nurses, fit with what sonographers currently do in maternal health?
How does this split in roles affect the wider maternal health services (e.g. referral, specialist care) and how they are conducted?
How does the provision of obstetric ultrasound scans by nurses fit into the wider context of maternal and newborn care in Kenya?
d. Scale Up
Do you imagine this new service being mainstreamed in the future? If yes, how do you imagine this happening?
What challenges do you see in scaling nurse-led obstetric ultrasound services?
Probe on technological challenges (probe, tablet, software)
Probe on operational challenges (training, scheduling, coordination)
Probe on policy/regulatory challenges (pricing, permissions)
What improvements would you suggest to the project as it currently exists?

## Sheet: Regulator
Regulator
Given your experience in regulating task shifting of healthcare services in Kenya:
Briefly describe your role in delivery of obstetric care to the Kenyan patient.
Have you been involved in the management, delivery or evaluation of task shifting of health services? Yes / No (Please explain your response)
Would you consider a targeted point of care obstetric ultrasound training for nurse midwives to be adequate for them to offer quality obstetric scans? Yes, No (Probe for reasons e.g curriculum, qualification, etc)
What would you consider as essential for such a training to be adequate and legitimate in the Kenyan setting?
What value, if any, would you expect from nurse-led point of care obstetric ultrasound services?
What challenges, if any, would you expect from nurse-led point of care obstetric ultrasound services?
What challenges, if any, would you expect from large scale nurse-led point of care obstetric ultrasound services if they were coupled to remote reporting (teleradiology) by sonographers?
How does this new role, in conducting ultrasound scans in pregnancy, fit with what nurses currently do in maternal health?
How does this new role, of reviewing and reporting ultrasound scans conducted by nurses, fit with what sonographers currently do in maternal health?
How does this split in roles affect the wider maternal health services (e.g. referral, specialist care) and how they are conducted?
How can they best integrate within the existing healthcare roles/ cadres in the Kenyan Context? (Probe for regulation, recognition, training, collaboration etc).
Which institution would be best placed to offer oversight and regulation for:
a. this new role/ cadre?
b. Teleradiology/ telemedicine?
What policies/ regulations are in place for oversight of:
a. this new role/ cadre?
b. Teleradiology/ telemedicine?
What would you recommend to ensure successful implementation of nurse led obstetric ultrasonography in Kenya?
